# Supplementary material for: Blue Light and Methyl Jasmonate Synergistically Enhance Betalain Accumulation, Antioxidant Enzyme Activity, and Osmotic Adjustment in Sugar Beet (Beta vulgaris L.) Seedlings: A Time-Course Analysis
Source: Plants (Basel). 2026 Jun 27;15(13):1994. doi: 10.3390/plants15131994 (PMC13364101; doi:10.3390/plants15131994)
Supplement: Supplementary file 1 [file plants-15-01994-s001.zip]

Archive with 1 entries (1 files):
- plants-4331081-supplementary.pdf
